# Supplementary material for: Evolutionary and functional analysis of RBMY1 gene copy number variation on the human Y chromosome
Source: Hum Mol Genet. 2019 May 21;28(16):2785–98. doi: 10.1093/hmg/ddz101 (PMC6687947; doi:10.1093/hmg/ddz101)
Supplement: HMG-2019-D-0019_Shi_Suppl_tables_ddz101 [file hmg-2019-d-0019_shi_suppl_tables_ddz101.xlsx]

## Sheet: SuppTable1
Supplementary Table 1. Classification of four gene cluster regions
Region	Copy	RBMY1 Genomic coordinate (Grch37)	Gene
1	1	Y:23673224-23687672	RBMY1B
	2	Y:23696765-23711212	RBMY1B
2	3	Y:24026223-24040673	RBMY1B
	4	Y:24049765-24064214	RBMY1B
3	5	Y:24314689-24329129	RBMY1J
4	6	Y:24549583-24564028	RBMY1J

## Sheet: SuppTable2
Supplementary Table 2. RBMY1 copy number estimates from read depth for 1,218 1000 Genomes Project males
Sample ID	Y-lineage and terminal marker (from Poznik et al 2016)	Population	RBMY1 copy number estimate
HG01890	A0-L1038	ACB	9.62508
HG02982	A0-L1073	GWD	12.1124
HG02666	A1a-M31	GWD	6.34904
HG02645	A1a-M31	GWD	6.34904
HG02613	A1a-M31	GWD	6.6726
HG03225	B-M181	MSL	8.77573
HG03376	B-M181	MSL	7.98706
HG02588	B-M181	GWD	5.45925
HG00553	B2-M109	PUR	7.74439
NA19043	B2-M109	LWK	5.19636
NA19454	B2-M109	LWK	8.69484
NA19384	B2-M112	LWK	8.27017
NA19006	C1-P121	JPT	6.79393
NA18989	C1-P121	JPT	8.04772
NA18971	C1-P121	JPT	8.55329
NA18974	C1-P121	JPT	8.22973
HG00628	C3-CTS9677	CHS	10.0497
NA19079	C3-F2613	JPT	9.50374
HG02373	C3-F2613	CDX	10.5149
HG02141	C3-F2613	KHV	12.7596
NA19091	C3-M407	JPT	9.32174
HG03917	C3-Z1300	BEB	5.90415
NA18620	C3-Z1300	CHB	8.63418
NA18749	C3-Z1300	CHB	7.70394
NA18612	C3-Z1300	CHB	11.4249
HG04155	C5-M356	BEB	10.7778
HG03228	C5-M356	PJL	9.76663
HG03593	C5-M356	BEB	10.4744
NA21127	C5-P92	GIH	7.82528
NA21123	C5-P92	GIH	9.38241
NA21133	C5-P92	GIH	6.2277
NA21094	C5-P92	GIH	8.24995
NA21091	C5-P92	GIH	6.63215
NA21100	C5-P92	GIH	7.80506
NA21117	C5-P92	GIH	9.40263
NA21119	C5-P92	GIH	8.6544
HG03850	C5-P92	STU	8.6544
NA21118	C5-P92	GIH	9.05885
NA20889	C5-P92	GIH	8.24995
HG03867	C5-P92	ITU	7.94661
NA20911	C5-P92	GIH	8.57351
NA21124	C5-P92	GIH	8.85662
NA19082	D2-JST006841	JPT	6.02548
NA18988	D2-JST006841	JPT	7.0366
NA18967	D2-JST006841	JPT	7.82528
NA19068	D2-JST006841	JPT	6.55126
NA19058	D2-JST006841	JPT	6.69282
NA18944	D2-JST006841	JPT	7.74439
NA18983	D2-JST006841	JPT	7.09727
NA18948	D2-JST006841	JPT	7.68372
NA19012	D2-JST006841	JPT	6.87482
NA18940	D2-JST022456	JPT	7.36016
NA19089	D2-M125	JPT	7.76461
NA18966	D2-M125	JPT	7.15794
NA18961	D2-M179	JPT	6.30859
NA18995	D2-M179	JPT	8.43195
NA19004	D2-M179	JPT	6.24793
NA19056	D2-M179	JPT	6.51082
NA19063	D2-M179	JPT	7.25905
NA18970	D2-M179	JPT	7.86572
NA18952	D2-M179	JPT	8.00728
NA18960	D2-M179	JPT	7.90617
HG01094	E1a-CTS2808	PUR	10.4138
HG03024	E1a-CTS2808	GWD	9.36218
HG03027	E1a-CTS2808	GWD	8.29039
HG03096	E1a-CTS2808	MSL	8.59373
HG03048	E1a-CTS2808	GWD	8.93751
HG02810	E1a-CTS2808	GWD	9.09929
NA18856	E1a-L133	YRI	9.42285
HG02449	E1a-L133	ACB	8.41173
NA18910	E1a-L133	YRI	8.51284
HG01882	E1a-L133	ACB	9.48352
HG03439	E1a-L94	MSL	10.1711
HG02819	E1a-L94	GWD	10.1509
HG03246	E1a-L94	GWD	10.1104
HG02570	E1a-L94	GWD	8.97796
HG02634	E1a-L94	GWD	8.97796
HG03258	E1a-L94	GWD	8.89707
HG02623	E1a-L94	GWD	8.8364
HG02461	E1a-L94	GWD	10.252
NA19189	E1a-P110	YRI	9.86775
NA19239	E1a-P110	YRI	11.4855
HG03063	E1b-CTS10066	MSL	8.14884
HG03442	E1b-CTS10066	MSL	8.27017
HG03385	E1b-CTS10066	MSL	7.19838
HG03460	E1b-CTS10066	MSL	8.18928
HG03457	E1b-CTS10066	MSL	7.60283
HG02628	E1b-CTS10066	GWD	6.8546
HG03066	E1b-CTS10066	MSL	7.46127
HG03054	E1b-CTS10066	MSL	7.68372
HG03069	E1b-CTS10066	MSL	8.24995
HG03436	E1b-CTS10066	MSL	8.77573
HG03391	E1b-CTS10066	MSL	7.80506
HG03397	E1b-CTS10066	MSL	7.09727
HG03057	E1b-CTS10066	MSL	6.81416
NA19900	E1b-CTS10659	ASW	6.89505
HG02756	E1b-CTS10659	GWD	5.13569
HG02804	E1b-CTS10659	GWD	7.25905
HG02675	E1b-CTS10659	GWD	11.5058
NA19312	E1b-CTS8030	LWK	6.69282
NA19466	E1b-CTS8030	LWK	6.79393
NA19223	E1b-CTS8030	YRI	6.06593
NA19908	E1b-CTS8030	ASW	5.74237
NA19461	E1b-CTS8030	LWK	6.77371
NA19451	E1b-CTS8030	LWK	6.38948
NA19117	E1b-CTS8030	YRI	6.99616
NA19443	E1b-CTS8030	LWK	8.24995
NA19317	E1b-CTS8030	LWK	5.07503
HG03139	E1b-CTS8030	ESN	8.4724
NA19452	E1b-CTS8030	LWK	7.19838
HG02947	E1b-CTS8030	ESN	7.46127
NA19307	E1b-CTS8030	LWK	7.46127
NA19394	E1b-CTS8030	LWK	8.06795
NA19372	E1b-CTS8030	LWK	6.8546
HG03175	E1b-CTS8030	ESN	7.80506
NA19385	E1b-CTS8030	LWK	7.19838
NA19430	E1b-CTS8030	LWK	6.91527
NA19308	E1b-CTS8030	LWK	7.15794
NA19031	E1b-CTS8030	LWK	8.08817
NA18917	E1b-CTS8030	YRI	7.74439
NA19171	E1b-CTS8030	YRI	7.33994
NA19393	E1b-CTS8030	LWK	7.11749
HG02977	E1b-CTS8030	ESN	8.39151
NA19028	E1b-CTS8030	LWK	7.72417
NA19213	E1b-CTS8030	YRI	6.83438
NA19376	E1b-CTS8030	LWK	7.09727
NA19428	E1b-CTS8030	LWK	7.07705
NA19347	E1b-CTS8030	LWK	7.13771
NA20281	E1b-CTS8030	ASW	7.68372
NA19027	E1b-CTS8030	LWK	7.8455
NA19360	E1b-CTS8030	LWK	7.94661
NA19318	E1b-CTS8030	LWK	7.90617
NA19092	E1b-CTS8030	YRI	6.77371
HG03160	E1b-CTS8030	ESN	8.45217
NA19383	E1b-CTS8030	LWK	7.64328
NA19319	E1b-CTS8030	LWK	7.56239
HG03109	E1b-CTS8030	ESN	7.27927
NA19026	E1b-CTS8030	LWK	7.19838
HG01200	E1b-CTS9547	PUR	10.3126
NA19780	E1b-CTS9547	MXL	7.17816
NA19448	E1b-CTS99	LWK	7.6635
NA18486	E1b-CTS99	YRI	7.42083
NA19256	E1b-CTS99	YRI	7.46127
NA19375	E1b-CTS99	LWK	6.89505
NA19096	E1b-CTS99	YRI	8.10839
NA19346	E1b-CTS99	LWK	6.8546
HG02557	E1b-CTS99	ACB	8.29039
NA19397	E1b-CTS99	LWK	7.36016
HG01699	E1b-L19	IBS	10.0497
HG02317	E1b-L19	ACB	9.03862
HG02798	E1b-L19	GWD	8.14884
HG01250	E1b-L29	CLM	7.60283
HG01110	E1b-L29	PUR	6.12659
HG01325	E1b-L29	PUR	7.82528
HG02816	E1b-L485	GWD	7.19838
HG02836	E1b-L485	GWD	7.82528
HG02860	E1b-L485	GWD	7.56239
HG02851	E1b-L485	GWD	8.63418
HG03445	E1b-L485	MSL	7.68372
HG02759	E1b-L485	GWD	7.6635
HG02813	E1b-L485	GWD	8.45217
HG03559	E1b-L485	MSL	7.92639
HG03432	E1b-L485	MSL	6.4906
HG02887	E1b-L485	GWD	8.73529
HG03433	E1b-L485	MSL	7.78483
HG02878	E1b-L485	GWD	8.95774
NA19726	E1b-L485	MXL	7.6635
HG03547	E1b-L485	MSL	8.39151
HG02702	E1b-L485	GWD	6.08615
HG03039	E1b-L485	GWD	6.32882
HG03538	E1b-L485	GWD	7.58261
HG02768	E1b-L485	GWD	6.89505
HG03078	E1b-L485	MSL	6.89505
HG03469	E1b-L485	MSL	8.08817
HG02620	E1b-L485	GWD	7.09727
HG02890	E1b-L485	GWD	7.98706
HG02715	E1b-L485	GWD	7.33994
HG02642	E1b-L485	GWD	7.62305
HG02464	E1b-L485	GWD	7.19838
HG03084	E1b-L485	MSL	7.29949
HG02585	E1b-L485	GWD	6.99616
HG02561	E1b-L485	GWD	8.31062
HG03045	E1b-L485	GWD	7.54216
HG02573	E1b-L485	GWD	8.12861
HG02582	E1b-L485	GWD	7.19838
HG02678	E1b-L485	GWD	8.55329
HG01054	E1b-L542	PUR	7.29949
NA20516	E1b-L542	TSI	7.15794
NA20528	E1b-L542	TSI	7.82528
NA20510	E1b-L542	TSI	7.46127
HG01107	E1b-L542	PUR	8.73529
HG01308	E1b-L542	PUR	8.45217
HG01072	E1b-L542	PUR	7.4815
HG01455	E1b-L792	CLM	7.78483
HG01112	E1b-L792	CLM	7.64328
HG01104	E1b-M183	PUR	6.32882
NA19759	E1b-M183	MXL	6.77371
HG02150	E1b-M183	PEL	7.29949
HG01680	E1b-M183	IBS	6.40971
HG01088	E1b-M183	PUR	8.55329
NA19676	E1b-M183	MXL	6.20748
HG01161	E1b-M183	PUR	6.2277
NA19792	E1b-M183	MXL	6.71304
NA19350	E1b-M191	LWK	7.07705
HG03301	E1b-M191	ESN	7.54216
HG03193	E1b-M191	ESN	7.64328
HG02255	E1b-M191	ACB	7.96684
HG02013	E1b-M191	ACB	7.01638
NA19121	E1b-M191	YRI	7.31972
NA18868	E1b-M191	YRI	7.09727
HG01305	E1b-M191	PUR	7.82528
NA19331	E1b-M293	LWK	5.11547
NA19334	E1b-M293	LWK	6.16704
HG02807	E1b-M35	GWD	7.05683
HG02496	E1b-M58	ACB	6.61193
NA19429	E1b-M58	LWK	6.26815
NA20126	E1b-M58	ASW	8.45217
HG01187	E1b-M58	PUR	7.74439
NA19455	E1b-P252	LWK	7.4815
NA18516	E1b-P252	YRI	7.38038
NA19248	E1b-P252	YRI	6.79393
NA18874	E1b-P252	YRI	7.64328
HG02971	E1b-P252	ESN	6.53104
HG02489	E1b-P252	ACB	6.89505
NA19146	E1b-P252	YRI	6.97594
NA20298	E1b-P252	ASW	7.36016
HG03190	E1b-P252	ESN	8.4724
NA19834	E1b-P252	ASW	6.10637
HG03271	E1b-P252	ESN	7.58261
HG03127	E1b-P252	ESN	8.04772
HG03268	E1b-P252	ESN	7.8455
HG03060	E1b-P252	MSL	7.58261
HG03295	E1b-P252	ESN	6.02548
HG03103	E1b-P252	ESN	7.38038
NA18877	E1b-P252	YRI	7.68372
HG03280	E1b-P252	ESN	7.72417
NA19041	E1b-P252	LWK	8.08817
HG02981	E1b-P252	ESN	7.90617
HG03515	E1b-P252	ESN	8.14884
NA19210	E1b-P252	YRI	6.12659
NA19207	E1b-P252	YRI	7.52194
HG01556	E1b-P252	CLM	7.56239
NA18908	E1b-P252	YRI	6.02548
HG03224	E1b-P252	MSL	8.06795
HG03074	E1b-P252	MSL	7.86572
NA20291	E1b-P252	ASW	6.97594
HG03367	E1b-P252	ESN	7.90617
NA19198	E1b-P252	YRI	8.10839
HG02484	E1b-P252	ACB	7.82528
NA19107	E1b-P252	YRI	8.45217
NA19904	E1b-P252	ASW	6.30859
NA19113	E1b-P252	YRI	7.92639
HG01986	E1b-P252	ACB	7.38038
NA18510	E1b-P252	YRI	7.46127
NA18504	E1b-P252	YRI	7.19838
NA18915	E1b-P252	YRI	8.73529
HG02307	E1b-P252	ACB	7.8455
HG03370	E1b-P252	ESN	7.80506
HG03199	E1b-P252	ESN	7.70394
NA19920	E1b-P252	ASW	6.97594
NA19200	E1b-P252	YRI	7.58261
HG01990	E1b-P252	ACB	8.73529
HG02283	E1b-P252	ACB	7.25905
HG03196	E1b-P252	ESN	7.64328
HG02323	E1b-P252	ACB	8.39151
HG02481	E1b-P252	ACB	8.29039
HG02284	E1b-P252	ACB	7.50172
NA18519	E1b-P252	YRI	7.72417
HG03172	E1b-P252	ESN	8.24995
HG03472	E1b-P252	MSL	7.13771
HG02442	E1b-P252	ACB	8.45217
HG03518	E1b-P252	ESN	6.71304
HG02944	E1b-P252	ESN	7.92639
HG02953	E1b-P277	ESN	7.2186
HG03304	E1b-P277	ESN	8.49262
NA19141	E1b-P277	YRI	6.00526
NA18934	E1b-P277	YRI	7.62305
HG03157	E1b-P277	ESN	7.94661
HG02541	E1b-P277	ACB	5.8637
NA18498	E1b-P277	YRI	8.04772
HG02439	E1b-P277	ACB	7.44105
NA19236	E1b-P277	YRI	7.52194
NA19020	E1b-P277	LWK	7.31972
HG03265	E1b-P277	ESN	7.72417
HG02554	E1b-P277	ACB	7.74439
HG02839	E1b-P277	GWD	7.78483
HG02968	E1b-P277	ESN	7.88595
HG02314	E1b-P277	ACB	6.45015
HG02941	E1b-P277	ESN	6.71304
NA18879	E1b-P277	YRI	8.63418
NA19711	E1b-P277	ASW	6.38948
HG03311	E1b-P277	ESN	7.98706
HG03166	E1b-P277	ESN	8.22973
HG03298	E1b-P277	ESN	8.2095
HG02938	E1b-P277	ESN	7.46127
NA19025	E1b-P277	LWK	8.18928
HG03313	E1b-P277	ESN	7.33994
NA19374	E1b-P277	LWK	6.89505
HG02881	E1b-P277	GWD	7.58261
HG02455	E1b-P277	ACB	8.61395
NA19144	E1b-P277	YRI	6.79393
HG03202	E1b-P277	ESN	8.2095
HG01885	E1b-P277	ACB	7.36016
HG03169	E1b-P277	ESN	7.78483
HG01485	E1b-P277	CLM	8.04772
HG02143	E1b-P277	ACB	8.67462
HG03130	E1b-P277	ESN	8.37128
NA18923	E1b-P277	YRI	8.39151
HG03100	E1b-P277	ESN	7.19838
NA18501	E1b-P277	YRI	7.72417
HG03115	E1b-P277	ESN	6.51082
HG03120	E1b-P277	ESN	6.83438
HG03521	E1b-P277	ESN	7.23883
HG03133	E1b-P277	ESN	6.61193
HG01204	E1b-P277	PUR	8.45217
HG03136	E1b-P277	ESN	7.56239
HG03124	E1b-P277	ESN	7.88595
HG02594	E1b-P277	GWD	7.4815
HG02923	E1b-P277	ESN	7.25905
HG02973	E1b-P277	ESN	7.05683
NA20544	E1b-PF2272	TSI	7.72417
HG01377	E1b-PF2272	CLM	7.8455
HG03565	E1b-TSC1640819	MSL	7.90617
HG02895	E1b-U175	GWD	7.78483
NA20346	E1b-U175	ASW	7.82528
HG03394	E1b-U175	MSL	7.98706
HG02884	E1b-U175	GWD	8.0275
HG02610	E1b-U175	GWD	7.2186
HG03240	E1b-U175	GWD	8.4724
HG02721	E1b-U175	GWD	7.46127
NA20340	E1b-U181	ASW	7.82528
NA19703	E1b-U181	ASW	7.40061
HG03343	E1b-U209	ESN	7.29949
HG03118	E1b-U209	ESN	7.38038
NA18871	E1b-U290	YRI	7.4815
NA18853	E1b-U290	YRI	6.65238
HG03209	E1b-U290	MSL	5.88392
HG03571	E1b-U290	MSL	7.62305
NA18522	E1b-U290	YRI	6.65238
HG03112	E1b-U290	ESN	7.90617
NA19130	E1b-U290	YRI	5.8637
HG02053	E1b-U290	ACB	7.90617
HG03478	E1b-U290	MSL	8.75551
NA18865	E1b-U290	YRI	7.27927
NA19153	E1b-U290	YRI	8.22973
HG01914	E1b-U290	ACB	7.56239
NA19700	E1b-U290	ASW	7.33994
HG03081	E1b-U290	MSL	8.63418
NA19119	E1b-U290	YRI	7.6635
HG01912	E1b-U290	ACB	8.67462
NA19160	E1b-U290	YRI	7.36016
NA19184	E1b-U290	YRI	9.07907
HG01362	E1b-U290	CLM	8.43195
HG03163	E1b-U290	ESN	7.92639
HG03484	E1b-U290	MSL	7.36016
HG02332	E1b-U290	ACB	7.70394
NA19138	E1b-U290	YRI	8.00728
HG03072	E1b-U290	MSL	7.72417
HG03451	E1b-U290	MSL	7.19838
NA19818	E1b-V12	ASW	5.72214
HG01970	E1b-V12	PEL	7.01638
HG01497	E1b-V12	CLM	6.10637
HG02330	E1b-V12	ACB	6.77371
NA19309	E1b-V32	LWK	5.41881
HG03388	E1b-Z1893	MSL	9.32174
NA19916	E1b-Z1893	ASW	5.70192
HG03382	E1b-Z1893	MSL	7.86572
HG02334	E1b-Z1893	ACB	7.44105
HG03556	E1b-Z1893	MSL	7.94661
NA20362	E1b-Z1893	ASW	7.17816
NA19098	E1b-Z1893	YRI	7.29949
HG01302	E1b-Z1893	PUR	7.72417
HG02429	E1b-Z1893	ACB	7.76461
HG02854	E1b-Z1893	GWD	8.59373
HG02009	E1b-Z1893	ACB	7.56239
NA19035	E2-M200	LWK	9.74641
NA19380	E2-M200	LWK	8.22973
HG02771	E2-M85	GWD	7.82528
NA20348	E2-M98	ASW	9.0184
NA19175	E2-M98	YRI	8.37128
HG02040	F-M213	KHV	10.5755
NA20870	G1-L833	GIH	10.1711
NA20858	G1-L833	GIH	8.89707
NA19747	G2-CTS417	MXL	8.79596
NA19670	G2-CTS4803	MXL	8.06795
NA20536	G2-CTS4803	TSI	8.29039
NA12777	G2-CTS5990	CEU	8.6544
HG01097	G2-CTS9737	PUR	7.80506
HG02681	G2-L166	PJL	9.76663
NA12286	G2-L30	CEU	7.15794
HG02224	G2-L30	IBS	10.7575
HG03708	G2-L31	PJL	8.75551
NA12546	G2-L42	CEU	7.38038
HG01311	G2-L91	PUR	9.36218
HG02789	G2-M283	PJL	9.56441
NA20767	G2-M406	TSI	8.16906
HG02687	G2-P303	PJL	8.99818
HG01512	G2-Z3428	IBS	9.05885
HG03577	G2-Z3428	MSL	9.54419
NA18549	G2-Z724	CHB	8.89707
HG03809	H-M370	BEB	8.61395
NA21087	H-M370	GIH	5.96481
HG04146	H-M370	BEB	6.16704
HG03991	H-M370	STU	9.94863
HG04185	H-M69	BEB	6.18726
HG03594	H-M69	BEB	8.12861
HG03697	FH-M2713	STU	9.58463
HG03837	FH-M2713	STU	7.90617
HG03792	FH-M2713	ITU	9.07907
HG04238	FH-M2713	ITU	8.71507
HG03965	FH-M2713	ITU	11.7687
HG03870	FH-M2713	ITU	9.2004
HG03872	FH-M2713	ITU	6.87482
HG03848	FH-M2713	STU	8.99818
HG04033	FH-M2713	STU	9.60485
HG03890	FH-M2713	STU	9.98908
HG02684	FH-M2713	PJL	8.93751
HG03680	FH-M2713	STU	9.88797
HG03846	H1-M197	STU	4.99414
NA21099	H1-M52	GIH	4.81213
HG03738	H1-M52	STU	6.36926
HG03778	H1-M52	ITU	6.20748
HG03745	H1-M52	STU	5.56036
HG04206	H1-M52	ITU	5.60081
HG03777	H1-M52	ITU	6.34904
NA21107	H1-M52	GIH	5.84348
HG04002	H1-M52	ITU	5.88392
HG04235	H1-M52	ITU	6.10637
HG04060	H1-M52	ITU	5.4997
HG04211	H1-M52	ITU	6.81416
HG03646	H1-M52	STU	6.65238
HG04161	H1-M52	BEB	5.72214
HG04061	H1-M52	ITU	6.06593
NA21112	H1-M52	GIH	5.82326
HG04176	H1-M52	BEB	5.90415
NA20863	H1-M52	GIH	5.39858
HG04188	H1-M52	BEB	5.6817
NA21116	H1-M52	GIH	5.84348
HG04164	H1-M52	BEB	6.65238
NA21113	H1-M52	GIH	6.30859
NA21111	H1-M52	GIH	5.82326
HG03985	H1-M52	STU	6.08615
HG03600	H1-M52	BEB	5.84348
HG03941	H1-M52	BEB	5.60081
NA20901	H1-M52	GIH	5.88392
HG01583	H1-M52	PJL	6.59171
HG03755	H1-M52	STU	5.31769
HG03009	H1-M52	BEB	6.28837
NA21093	H1-M52	GIH	7.2186
NA21126	H1-M52	GIH	5.09525
HG03824	H1-M52	BEB	7.92639
HG03644	H1-M52	STU	5.78281
HG03950	H1-M52	STU	6.02548
HG03815	H1-M52	BEB	5.41881
HG04006	H1-M52	STU	5.98504
HG02786	H1-M52	PJL	6.06593
HG03800	H1-M52	BEB	5.82326
HG03716	H1-M52	ITU	5.98504
HG04222	H2-Apt	ITU	7.4815
HG04198	H2-Apt	ITU	10.7575
HG00234	I1-CTS10937	GBR	9.13974
NA19723	I1-CTS6364	MXL	7.05683
NA20511	I1-F2642	TSI	9.26107
NA19982	I1-F2642	ASW	7.31972
HG02433	I1-F2642	ACB	9.58463
NA07051	I1-L118	CEU	9.0184
HG00190	I1-L118	FIN	8.14884
HG00117	I1-L118	GBR	8.43195
NA11992	I1-L118	CEU	8.41173
HG00140	I1-L118	GBR	8.43195
HG00186	I1-L258	FIN	5.92437
HG00308	I1-L258	FIN	9.60485
HG00372	I1-L258	FIN	6.89505
HG00321	I1-L258	FIN	6.87482
HG00325	I1-L258	FIN	8.41173
HG00345	I1-L258	FIN	8.53306
HG00189	I1-L300	FIN	8.51284
HG02420	I1-L338	ACB	8.8364
NA11829	I1-L813	CEU	8.24995
NA11893	I1-S243	CEU	9.05885
NA12750	I1-S246	CEU	6.32882
HG00252	I1-S246	GBR	8.10839
NA11881	I1-S246	CEU	9.96886
HG00310	I1-S296	FIN	10.2115
HG00159	I1-S337	GBR	8.00728
HG00101	I1-S337	GBR	7.86572
NA06994	I1-S337	CEU	8.61395
NA20762	I1-Z140	TSI	9.80708
HG02445	I1-Z140	ACB	9.42285
HG02274	I1-Z140	PEL	9.50374
NA11919	I1-Z2541	CEU	8.67462
NA20351	I2-CTS1977	ASW	12.618
NA12748	I2-CTS6433	CEU	9.58463
HG02470	I2-CTS9183	ACB	6.63215
NA11932	I2-CTS9183	CEU	7.09727
HG01527	I2-CTS9183	IBS	7.70394
HG02536	I2-L126	ACB	11.3238
HG01610	I2-L158	IBS	6.75349
HG01167	I2-L158	PUR	6.53104
HG01344	I2-L160	CLM	6.81416
HG01197	I2-L160	PUR	6.20748
HG01101	I2-L160	PUR	6.73327
HG01988	I2-L40	ACB	8.06795
HG00360	I2-L621	FIN	7.19838
NA12003	I2-S434	CEU	8.31062
NA19984	I2-S434	ASW	8.91729
HG00136	I2-Z78	GBR	9.28129
HG01494	J1-CTS15	CLM	4.95369
HG03767	J1-CTS5368	PJL	6.99616
HG01253	J1-L321	CLM	5.01436
HG01256	J1-L321	CLM	5.25703
HG00181	J1-L816	FIN	4.95369
HG01437	J1-P58	CLM	5.27725
HG01571	J1-P58	PEL	7.64328
HG01686	J1-P58	IBS	5.39858
HG02253	J1-P58	PEL	6.38948
NA12282	J1-P58	CEU	5.15592
HG01130	J1-P58	CLM	5.84348
NA20543	J1-P58	TSI	5.74237
HG01431	J1-P58	CLM	6.0457
HG01935	J1-P58	PEL	6.79393
HG01069	J1-P58	PUR	6.71304
HG01164	J2-F4168	PUR	8.04772
HG02236	J2-F4326	IBS	8.00728
NA20884	J2-F4326	GIH	8.29039
NA21090	J2-F4326	GIH	7.50172
HG03021	J2-F4326	PJL	8.27017
HG03012	J2-F4326	BEB	7.54216
HG03018	J2-F4326	PJL	7.6635
HG02493	J2-F4326	PJL	8.2095
HG04003	J2-F4326	STU	8.24995
HG03660	J2-F4326	PJL	7.64328
HG02724	J2-F4326	PJL	7.98706
HG03905	J2-F4326	BEB	8.27017
HG04107	J2-F4326	STU	8.12861
HG02733	J2-F4326	PJL	7.60283
HG03615	J2-F4326	BEB	7.29949
NA20787	J2-L210	TSI	7.6635
NA20801	J2-L210	TSI	7.74439
NA20521	J2-L210	TSI	8.00728
HG01672	J2-L25	IBS	9.96886
NA21130	J2-L25	GIH	7.17816
HG03237	J2-L25	PJL	9.09929
HG03851	J2-L25	STU	9.18018
NA20763	J2-L283	TSI	8.18928
NA20805	J2-L397	TSI	7.78483
HG01756	J2-L397	IBS	6.83438
NA20778	J2-L397	TSI	7.44105
NA20809	J2-L397	TSI	7.76461
HG01412	J2-L397	PUR	8.06795
HG02774	J2-L559	PJL	9.26107
HG01589	J2-L559	PJL	8.55329
NA20588	J2-M102	TSI	6.87482
HG01619	J2-M102	IBS	8.59373
HG03785	J2-M241	ITU	6.36926
HG03696	J2-M241	STU	7.31972
HG04239	J2-M241	ITU	7.01638
HG03976	J2-M241	ITU	7.42083
HG03908	J2-M241	BEB	6.79393
NA20885	J2-M241	GIH	7.92639
HG02690	J2-M241	PJL	7.74439
HG04210	J2-M241	STU	8.14884
HG03969	J2-M241	ITU	8.8364
NA20905	J2-M241	GIH	7.72417
HG03998	J2-M241	STU	8.06795
HG03006	J2-M241	BEB	7.74439
NA20765	J2-M260	TSI	5.72214
NA20815	J2-M260	TSI	7.8455
NA20513	J2-M260	TSI	7.50172
NA20827	J2-M260	TSI	8.4724
HG01781	J2-M319	IBS	7.80506
HG01991	J2-M319	PEL	7.64328
HG02490	J2-M322	PJL	4.30657
HG01402	J2-M67	PUR	7.82528
NA20534	J2-M67	TSI	7.44105
HG02651	J2-M68	PJL	8.39151
HG03854	J2-M68	STU	8.22973
HG03693	J2-M68	STU	7.92639
HG00160	J2-Z1297	GBR	6.8546
HG01509	J2-Z631	IBS	7.74439
NA20525	J2-Z631	TSI	7.52194
NA20811	J2-Z631	TSI	7.92639
NA11930	J2-Z631	CEU	7.96684
HG03695	L1-L1307	STU	8.39151
HG03790	L1-L1307	ITU	7.6635
HG03753	L1-L1307	STU	8.4724
HG03672	L1-L1307	STU	8.37128
HG03821	L1-L1307	BEB	9.80708
HG03900	L1-L1307	STU	7.92639
HG03971	L1-M27	ITU	8.33084
HG03920	L1-M27	BEB	7.19838
NA21128	L1-M27	GIH	7.98706
NA21109	L1-M27	GIH	9.22063
HG03686	L1-M27	STU	9.03862
NA20867	L1-M27	GIH	7.78483
HG03875	L1-M27	ITU	9.2004
NA21135	L1-M27	GIH	8.0275
HG04100	L1-M27	STU	8.37128
HG02792	L1-M27	PJL	9.86775
HG04080	L1-M27	ITU	8.35106
HG04093	L1-M27	ITU	7.76461
HG03953	L1-M27	STU	8.04772
HG03990	L1-M27	STU	8.93751
NA20861	L1-M27	GIH	8.27017
HG02654	L1-M27	PJL	7.80506
HG03788	L1-M27	ITU	7.56239
HG03885	L1-M27	STU	8.61395
HG03746	L1-M27	STU	8.18928
HG03786	L1-M27	ITU	9.03862
HG04094	L1-M357	ITU	8.00728
NA18639	N-M2283	CHB	7.88595
NA18748	N-M2283	CHB	7.54216
NA18747	N-M2283	CHB	7.36016
HG02138	N-M2283	KHV	8.87685
NA18608	N-M2283	CHB	7.05683
NA18558	N-M2283	CHB	7.0366
HG04015	N-M2283	ITU	8.00728
HG00182	N1-CTS10035	FIN	4.2459
HG00187	N1-CTS10035	FIN	7.82528
HG00311	N1-CTS10035	FIN	6.63215
HG00329	N1-CTS10035	FIN	8.95774
HG00183	N1-CTS10035	FIN	9.6453
HG00284	N1-CTS10035	FIN	8.93751
HG00278	N1-CTS10035	FIN	9.6453
HG00371	N1-CTS10035	FIN	9.76663
HG00369	N1-CTS2929	FIN	6.45015
HG00280	N1-CTS2929	FIN	6.08615
HG00342	N1-CTS2929	FIN	9.48352
NA18613	N1-F1008	CHB	9.68574
HG02026	N1-F1008	KHV	10.798
HG00351	N1-L550	FIN	10.2317
HG00341	N1-L550	FIN	10.252
HG00375	N1-Z1936	FIN	9.54419
HG00185	N1-Z1940	FIN	8.77573
HG00358	N1-Z1940	FIN	9.90819
HG00336	N1-Z1940	FIN	8.10839
HG00290	N1-Z1940	FIN	9.92841
HG00188	N1-Z1940	FIN	9.54419
HG00271	N1-Z1940	FIN	9.0184
HG00273	N1-Z1940	FIN	8.95774
HG00338	N1-Z1940	FIN	9.0184
HG00335	N1-Z1940	FIN	9.60485
HG03742	KxLT-M526	ITU	8.85662
HG00595	O1-F589	CHS	6.6726
HG02399	O1-F589	CDX	7.90617
HG02250	O1-F589	CDX	7.82528
HG02353	O1-F589	CDX	7.80506
HG02385	O1-F589	CDX	7.90617
NA18536	O1-F589	CHB	7.6635
HG02360	O1-F589	CDX	7.62305
NA18606	O1-F589	CHB	5.62103
HG02017	O1-F589	KHV	7.6635
HG02384	O1-F589	CDX	8.29039
HG01811	O1-F589	CDX	7.58261
HG00580	O1-F589	CHS	7.80506
NA18740	O1-F589	CHB	8.77573
NA18632	O1-F589	CHB	7.80506
NA18647	O1-F589	CHB	12.072
HG02079	O1-F589	KHV	9.70597
HG02396	O1-M119	CDX	8.0275
HG00406	O2-F167	CHS	6.45015
NA19055	O2-F167	JPT	6.32882
NA18534	O2-F167	CHB	6.57149
NA18637	O2-F167	CHB	6.81416
NA18603	O2-F167	CHB	6.45015
HG02076	O2-F167	KHV	9.05885
NA19088	O2-F1942	JPT	5.17614
NA19067	O2-F1942	JPT	5.6817
NA18977	O2-F1942	JPT	4.89302
NA18994	O2-F1942	JPT	6.34904
HG00530	O2-F1942	CHS	3.6999
NA18953	O2-F1942	JPT	6.00526
NA18962	O2-F1942	JPT	7.2186
NA19066	O2-F1942	JPT	5.80303
NA18986	O2-F1942	JPT	5.21658
NA19060	O2-F1942	JPT	5.78281
NA18990	O2-F1942	JPT	6.61193
NA18965	O2-F1942	JPT	6.71304
NA18943	O2-F1942	JPT	7.17816
NA19000	O2-F1942	JPT	5.96481
HG00533	O2-F1942	CHS	6.77371
NA19005	O2-F1942	JPT	6.34904
NA18563	O2-F1942	CHB	7.17816
NA19070	O2-F1942	JPT	6.28837
NA18985	O2-F1942	JPT	6.30859
NA19075	O2-L682	JPT	6.77371
NA19007	O2-L682	JPT	5.58059
NA18561	O2-L682	CHB	6.65238
HG02351	O2-M88	CDX	6.89505
HG02382	O2-M88	CDX	6.81416
HG02397	O2-M88	CDX	9.15996
HG01840	O2-M88	KHV	7.07705
HG01846	O2-M88	KHV	8.12861
HG02398	O2-M88	CDX	6.95571
HG00701	O2-M88	CHS	6.26815
HG01849	O2-M88	KHV	7.36016
HG02395	O2-M88	CDX	8.43195
HG02364	O2-M88	CDX	8.16906
HG02356	O2-M88	CDX	7.54216
HG02394	O2-M88	CDX	8.04772
HG02085	O2-M88	KHV	8.4724
HG01842	O2-M88	KHV	7.4815
HG00844	O2-M88	CDX	8.00728
HG02512	O2-M88	KHV	7.82528
HG02032	O2-M88	KHV	8.06795
HG02521	O2-M88	KHV	7.74439
HG02408	O2-M88	CDX	7.40061
HG02410	O2-M88	CDX	7.62305
HG02020	O2-M88	KHV	10.4542
HG00728	O2-M88	CHS	9.05885
NA19009	O2-M95	JPT	6.89505
HG02409	O2-M95	CDX	6.65238
HG02389	O2-M95	CDX	7.98706
HG02374	O2-M95	CDX	7.8455
HG00982	O2-M95	CDX	7.60283
HG02061	O2-M95	KHV	7.52194
HG02401	O2-M95	CDX	7.88595
HG01028	O2-M95	CDX	9.15996
HG02386	O2-M95	CDX	8.22973
HG02407	O2-M95	CDX	8.22973
HG02064	O2-M95	KHV	7.8455
HG04173	O2-M95	BEB	8.55329
HG02390	O2-M95	CDX	8.71507
HG02402	O2-M95	CDX	9.07907
HG01844	O2-M95	KHV	8.22973
HG04140	O2-M95	BEB	7.82528
NA18636	O2-M95	CHB	7.74439
HG01031	O2-M95	CDX	8.12861
HG01865	O2-M95	KHV	8.2095
HG00442	O2-M95	CHS	7.86572
HG01867	O2-M95	KHV	8.67462
NA18638	O2-PK4	CHB	9.22063
HG00457	O2-PK4	CHS	8.57351
NA18544	O3-2611	CHB	4.56946
NA18984	O3-2611	JPT	6.47037
HG02392	O3-2611	CDX	7.94661
HG02088	O3-CTS10736	KHV	8.67462
HG00559	O3-CTS10753	CHS	7.74439
HG01872	O3-CTS1366	KHV	7.94661
HG00556	O3-CTS1366	CHS	7.19838
HG00631	O3-CTS1366	CHS	9.98908
HG00436	O3-F11	CHS	7.4815
NA18611	O3-F11	CHB	6.10637
NA18629	O3-F11	CHB	6.59171
HG00451	O3-F11	CHS	8.10839
NA18982	O3-F11	JPT	6.87482
NA18559	O3-F11	CHB	7.07705
HG00607	O3-F11	CHS	7.6635
HG00613	O3-F11	CHS	7.23883
HG00421	O3-F11	CHS	8.41173
HG02047	O3-F11	KHV	8.10839
HG00445	O3-F11	CHS	7.64328
NA18633	O3-F11	CHB	7.62305
HG02128	O3-F11	KHV	7.98706
HG00707	O3-F11	CHS	7.74439
HG00403	O3-F11	CHS	5.62103
HG00472	O3-F238	CHS	7.50172
HG00610	O3-F238	CHS	6.63215
HG01596	O3-F425	KHV	7.44105
NA18745	O3-KL1	CHB	8.97796
HG00500	O3-KL1	CHS	7.15794
HG00478	O3-KL1	CHS	7.15794
HG02067	O3-KL1	KHV	8.00728
HG00448	O3-KL1	CHS	7.27927
HG00475	O3-KL1	CHS	6.97594
HG00536	O3-KL1	CHS	7.4815
HG02029	O3-KL1	KHV	7.52194
NA18605	O3-KL1	CHB	8.04772
HG00463	O3-KL1	CHS	7.58261
HG00542	O3-KL2	CHS	6.12659
HG00524	O3-M1561	CHS	7.44105
NA18643	O3-M1561	CHB	8.14884
NA19076	O3-M1561	JPT	7.23883
NA18543	O3-M1561	CHB	5.72214
HG02058	O3-M1561	KHV	8.2095
NA19083	O3-M1561	JPT	10.9598
HG00583	O3-M1561	CHS	6.59171
NA18609	O3-M1561	CHB	7.6635
NA18562	O3-M1561	CHB	7.8455
HG01860	O3-M1561	KHV	8.4724
NA18635	O3-M1561	CHB	8.00728
HG02367	O3-M1561	CDX	8.97796
NA18648	O3-M1561	CHB	7.52194
HG00589	O3-M1561	CHS	8.22973
HG00683	O3-M1561	CHS	8.37128
HG02050	O3-M1561	KHV	9.68574
NA18546	O3-M1561	CHB	7.64328
NA18959	O3-M1561	JPT	7.58261
HG01864	O3-M1561	KHV	8.8364
NA18572	O3-M1562	CHB	7.19838
HG01816	O3-M188	CDX	6.57149
HG02131	O3-M188	KHV	6.00526
HG02137	O3-M188	KHV	5.45925
HG01861	O3-M188	KHV	6.8546
HG02035	O3-M188	KHV	7.98706
NA18621	O3-M188	CHB	7.76461
HG00692	O3-M188	CHS	6.79393
HG02073	O3-M188	KHV	7.54216
HG00656	O3-M188	CHS	8.49262
HG02023	O3-M188	KHV	7.11749
HG00698	O3-M188	CHS	8.04772
HG00704	O3-M188	CHS	8.71507
HG00625	O3-M188	CHS	5.45925
HG00662	O3-M188	CHS	8.10839
HG00689	O3-M188	CHS	7.94661
HG00671	O3-M188	CHS	8.24995
HG00622	O3-M188	CHS	7.17816
HG00653	O3-M188	CHS	8.12861
HG00674	O3-M188	CHS	8.10839
NA19062	O3-Page23	JPT	6.79393
HG02371	O3-Page23	CDX	7.23883
NA18530	O3-Page23	CHB	8.81618
NA18945	O3-Page23	JPT	7.15794
HG02406	O3-Page23	CDX	8.0275
HG02391	O3-Page23	CDX	7.6635
HG02375	O3-Page23	CDX	6.53104
HG02383	O3-Page23	CDX	8.22973
HG02380	O3-Page23	CDX	7.31972
HG00565	O3-Page23	CHS	6.79393
NA18757	O3-Page23	CHB	8.41173
HG01852	O3-Page23	KHV	7.50172
HG00592	O3-Page23	CHS	6.42993
HG02355	O3-Page23	CDX	8.8364
HG00619	O3-Page23	CHS	6.77371
NA18623	O3-Page23	CHB	6.47037
HG03830	O3-Page23	BEB	7.58261
HG02379	O3-Page23	CDX	7.86572
NA18548	O3-Page23	CHB	7.82528
NA19072	O3-Page23	JPT	7.13771
HG01810	O3-Page23	CDX	7.76461
NA18622	O3-Page23	CHB	8.16906
NA19085	O3-Page23	JPT	7.44105
HG00881	O3-Page23	CDX	7.6635
HG01866	O3-Page23	KHV	8.91729
NA19086	O3-Page23	JPT	8.06795
HG04134	O3-Page23	BEB	7.74439
NA18557	O3-Page23	CHB	8.4724
NA18624	O3-Page23	CHB	8.53306
HG02122	O3-Page23	KHV	6.47037
HG02082	O3-Page23	KHV	8.93751
HG00598	O3-Page23	CHS	7.36016
HG00409	O3-Page23	CHS	7.38038
HG02090	Q1a-L54	PEL	7.78483
NA19774	Q1a-L54	MXL	8.8364
HG03943	Q1a-L56	STU	10.1306
HG03681	Q1a-L56	STU	10.0497
HG02696	Q1a-L712	PJL	6.91527
HG02134	Q1a-M120	KHV	5.4997
HG01944	Q1a-M120	PEL	5.33792
HG02116	Q1a-M120	KHV	7.54216
HG01565	Q1a-M3	PEL	6.40971
HG02146	Q1a-M3	PEL	5.70192
HG02304	Q1a-M3	PEL	6.75349
NA19735	Q1a-M3	MXL	8.27017
NA19786	Q1a-M3	MXL	6.6726
HG02285	Q1a-M3	PEL	6.34904
HG02299	Q1a-M3	PEL	6.30859
HG01974	Q1a-M3	PEL	6.75349
HG01967	Q1a-M3	PEL	6.38948
HG01923	Q1a-M3	PEL	7.50172
HG02104	Q1a-M3	PEL	7.17816
NA19682	Q1a-M3	MXL	6.47037
HG02277	Q1a-M3	PEL	7.44105
HG02259	Q1a-M3	PEL	7.92639
HG01892	Q1a-M3	PEL	7.88595
NA19732	Q1a-M3	MXL	8.0275
HG01977	Q1a-M3	PEL	10.5351
HG02271	Q1a-M3	PEL	7.2186
HG01139	Q1a-M3	CLM	6.87482
HG01920	Q1a-M3	PEL	8.2095
HG02291	Q1a-M3	PEL	6.55126
HG01142	Q1a-M3	CLM	7.70394
NA19664	Q1a-M3	MXL	5.94459
NA19783	Q1a-M3	MXL	6.42993
HG01961	Q1a-M3	PEL	7.6635
HG01938	Q1a-M3	PEL	6.4906
NA19729	Q1a-M3	MXL	9.2004
HG02265	Q1a-M3	PEL	7.11749
HG01926	Q1a-M3	PEL	7.8455
HG01950	Q1a-M3	PEL	9.56441
HG01979	Q1a-M3	PEL	7.13771
HG01124	Q1a-M3	CLM	6.18726
NA19795	Q1a-M971	MXL	5.78281
NA19771	Q1a-M971	MXL	5.37836
HG03914	Q1b-F711	BEB	5.84348
HG03652	Q1b-F711	PJL	4.75147
HG03864	Q1b-F711	ITU	6.2277
HG00366	R1a-CTS3402	FIN	8.16906
NA11843	R1a-CTS4179	CEU	7.36016
HG01617	R1a-CTS6	IBS	11.5058
NA12155	R1a-CTS7083	CEU	8.27017
HG00382	R1a-CTS8557	FIN	9.13974
HG00277	R1a-CTS8557	FIN	9.07907
NA20796	R1a-F992	TSI	8.43195
HG03926	R1a-F992	BEB	9.05885
HG03744	R1a-F992	STU	9.92841
HG04194	R1a-F992	BEB	9.84752
HG02699	R1a-F992	PJL	9.90819
HG03629	R1a-F992	PJL	10.0497
NA20897	R1a-F992	GIH	10.6766
HG03705	R1a-F992	PJL	9.4633
NA20539	R1a-F992	TSI	9.92841
HG02603	R1a-F992	PJL	8.97796
HG03750	R1a-F992	STU	10.3329
HG03833	R1a-L657	BEB	9.44307
HG04229	R1a-L657	STU	8.51284
NA21098	R1a-L657	GIH	8.33084
HG03603	R1a-L657	BEB	9.98908
HG04017	R1a-L657	ITU	10.3733
HG04098	R1a-L657	ITU	9.40263
HG03711	R1a-L657	STU	11.89
HG02597	R1a-L657	PJL	10.1913
HG03899	R1a-L657	STU	11.6675
NA20852	R1a-L657	GIH	10.5755
NA20890	R1a-L657	GIH	10.4542
HG03911	R1a-L657	BEB	9.03862
HG03866	R1a-L657	ITU	9.72619
HG04039	R1a-L657	STU	10.0093
NA20904	R1a-L657	GIH	10.4542
HG03871	R1a-L657	ITU	9.32174
NA21104	R1a-L657	GIH	10.0295
HG03585	R1a-L657	BEB	10.0093
HG02780	R1a-L657	PJL	10.6766
HG03803	R1a-L657	BEB	9.58463
HG03685	R1a-L657	STU	9.8273
HG03713	R1a-L657	ITU	10.4744
HG03775	R1a-L657	ITU	10.1306
HG00114	R1a-S201	GBR	6.38948
HG00113	R1a-S201	GBR	9.88797
HG00151	R1a-S204	GBR	7.52194
HG00109	R1a-S223	GBR	9.68574
HG01982	R1a-Y57	PEL	12.618
HG03779	R1a-Y7	ITU	7.54216
NA21115	R1a-Y7	GIH	10.8991
HG04219	R1a-Y7	ITU	11.4047
HG03694	R1a-Y7	STU	10.1711
HG03667	R1a-Y7	PJL	9.48352
HG03490	R1a-Y7	PJL	10.1306
HG02736	R1a-Y7	PJL	10.5958
NA20850	R1a-Y7	GIH	9.26107
HG02648	R1a-Y7	PJL	10.5755
HG03234	R1a-Y7	PJL	12.9213
NA20891	R1a-Y7	GIH	9.92841
HG03902	R1a-Y7	BEB	9.11951
NA21114	R1a-Y7	GIH	10.7171
HG03720	R1a-Y7	ITU	11.4451
HG03624	R1a-Y7	PJL	10.6766
NA20846	R1a-Y7	GIH	10.2722
HG02727	R1a-Y7	PJL	10.1104
HG03649	R1a-Y7	PJL	9.44307
NA21129	R1a-Y7	GIH	10.616
HG03679	R1a-Y7	STU	9.94863
HG03663	R1a-Y7	PJL	9.94863
NA21095	R1a-Y7	GIH	9.62508
HG02600	R1a-Y7	PJL	10.5755
HG03896	R1a-Y7	STU	10.252
HG03687	R1a-Z2123	STU	10.616
HG04096	R1a-Z2123	ITU	10.6969
HG03963	R1a-Z2123	ITU	9.05885
HG04131	R1a-Z2123	BEB	9.44307
NA21092	R1a-Z2123	GIH	9.05885
NA20864	R1a-Z2123	GIH	10.1711
HG03999	R1a-Z2123	STU	11.8495
HG03636	R1a-Z2123	PJL	10.6362
HG04023	R1a-Z2123	ITU	10.0093
HG03960	R1a-Z2123	ITU	10.5351
HG04020	R1a-Z2123	ITU	10.6969
HG04019	R1a-Z2123	ITU	11.708
HG03743	R1a-Z2123	STU	10.98
HG03887	R1a-Z2123	STU	10.2317
HG03740	R1a-Z2123	STU	10.1509
HG01515	R1b-CTS1078	IBS	7.78483
HG01277	R1b-CTS1078	CLM	8.71507
NA18645	R1b-CTS1078	CHB	9.62508
NA20532	R1b-CTS1078	TSI	8.2095
NA20866	R1b-CTS1078	GIH	9.94863
NA20586	R1b-CTS10893	TSI	6.55126
HG01079	R1b-CTS241	PUR	7.70394
NA20278	R1b-CTS241	ASW	7.29949
HG01953	R1b-CTS241	PEL	8.22973
HG00115	R1b-CTS241	GBR	7.94661
NA12045	R1b-CTS241	CEU	9.54419
HG02014	R1b-CTS300	ACB	9.40263
HG00243	R1b-CTS300	GBR	8.14884
HG00103	R1b-CTS3087	GBR	8.81618
HG00116	R1b-CTS3655	GBR	7.96684
HG01761	R1b-CTS4188	IBS	8.37128
NA19756	R1b-CTS4188	MXL	8.37128
HG01075	R1b-CTS4188	PUR	8.71507
HG01747	R1b-CTS4188	IBS	8.67462
NA10851	R1b-CTS6581	CEU	5.60081
HG00267	R1b-CTS7080	FIN	8.95774
NA20752	R1b-DF17	TSI	8.24995
HG01631	R1b-DF17	IBS	8.10839
HG01392	R1b-DF17	PUR	8.89707
HG00141	R1b-DF17	GBR	8.0275
HG00139	R1b-DF19	GBR	8.00728
NA12043	R1b-DF21	CEU	9.50374
NA12154	R1b-DF23	CEU	8.24995
HG00242	R1b-DF25	GBR	6.57149
HG01577	R1b-DF27	PEL	8.39151
HG01506	R1b-DF27	IBS	6.36926
HG01121	R1b-DF27	CLM	9.05885
HG01085	R1b-DF27	PUR	8.59373
HG01789	R1b-DF27	GBR	8.81618
HG01247	R1b-DF27	PUR	8.71507
HG01775	R1b-DF27	IBS	10.2317
HG01443	R1b-DF27	CLM	9.32174
HG00264	R1b-DF27	GBR	8.87685
HG01491	R1b-DF27	CLM	7.74439
HG01606	R1b-DF27	IBS	8.33084
HG01398	R1b-DF27	PUR	9.03862
NA12347	R1b-DF27	CEU	8.6544
NA20770	R1b-DF27	TSI	9.56441
NA12814	R1b-DF27	CEU	10.7373
HG01341	R1b-DF27	CLM	9.92841
HG01413	R1b-DF27	PUR	9.54419
HG01694	R1b-DF27	IBS	8.29039
HG01785	R1b-DF27	IBS	7.44105
HG01461	R1b-DF27	CLM	8.24995
HG01518	R1b-DF27	IBS	8.87685
HG01395	R1b-DF27	PUR	9.74641
HG00742	R1b-DF27	PUR	9.50374
HG01705	R1b-DF27	IBS	8.79596
HG01353	R1b-DF27	CLM	7.74439
NA12812	R1b-DF27	CEU	9.6453
HG01615	R1b-DF27	IBS	8.77573
HG01783	R1b-DF27	IBS	12.1731
HG01350	R1b-DF27	CLM	9.26107
HG00107	R1b-DF27	GBR	8.24995
HG00739	R1b-DF27	PUR	8.77573
HG01708	R1b-DF27	IBS	9.13974
HG02002	R1b-DF27	PEL	10.0497
NA19762	R1b-DF27	MXL	8.39151
HG01709	R1b-DF27	IBS	9.24085
HG01063	R1b-DF27	PUR	9.18018
HG01048	R1b-DF27	PUR	7.92639
HG01182	R1b-DF27	PUR	8.75551
HG01241	R1b-DF27	PUR	9.62508
HG01771	R1b-DF27	IBS	8.91729
HG01176	R1b-DF27	PUR	9.32174
HG01389	R1b-L11	CLM	8.67462
HG00148	R1b-L11	GBR	8.39151
HG00096	R1b-L1335	GBR	8.14884
HG00265	R1b-L164	GBR	6.83438
HG01767	R1b-L20	IBS	9.15996
NA19649	R1b-L20	MXL	7.86572
NA20515	R1b-L20	TSI	8.2095
HG01356	R1b-L20	CLM	8.51284
NA12005	R1b-L20	CEU	8.6544
HG00640	R1b-L278	PUR	6.14681
HG01947	R1b-L278	PEL	8.95774
HG01521	R1b-M153	IBS	9.32174
HG01047	R1b-M153	PUR	8.45217
HG01280	R1b-M153	CLM	9.28129
HG01932	R1b-M153	PEL	9.24085
NA19741	R1b-M167	MXL	7.70394
HG01791	R1b-M167	GBR	9.44307
NA20342	R1b-M167	ASW	8.45217
NA12716	R1b-M167	CEU	8.8364
HG01374	R1b-M167	CLM	8.10839
HG01359	R1b-M167	CLM	7.72417
HG01464	R1b-M167	CLM	9.48352
NA19777	R1b-M167	MXL	8.24995
HG00126	R1b-M167	GBR	10.4138
NA20318	R1b-M222	ASW	9.92841
HG01678	R1b-M405	IBS	8.75551
NA20785	R1b-M412	TSI	8.93751
HG01066	R1b-M412	PUR	7.40061
HG00119	R1b-M529	GBR	8.49262
HG02051	R1b-M529	ACB	8.12861
NA12399	R1b-M529	CEU	7.60283
NA19658	R1b-M529	MXL	8.12861
NA12340	R1b-M529	CEU	8.27017
HG01503	R1b-M529	IBS	8.59373
HG01082	R1b-P312	PUR	9.15996
NA20783	R1b-P312	TSI	8.85662
HG01917	R1b-P312	PEL	8.97796
HG01682	R1b-P312	IBS	8.39151
NA20755	R1b-P312	TSI	8.2095
HG00157	R1b-P312	GBR	8.22973
HG01170	R1b-P312	PUR	9.62508
HG02008	R1b-P312	PEL	8.37128
HG01334	R1b-P312	GBR	7.60283
NA20792	R1b-PF6570	TSI	7.38038
NA20798	R1b-PF6570	TSI	7.76461
NA20803	R1b-PF6570	TSI	6.63215
NA20806	R1b-PF6570	TSI	9.72619
HG00145	R1b-PF6570	GBR	9.24085
NA20538	R1b-PF6570	TSI	9.42285
NA20754	R1b-PF6570	TSI	7.4815
HG00129	R1b-PF6570	GBR	9.09929
HG01060	R1b-PF6570	PUR	8.63418
HG01941	R1b-PF6570	PEL	8.75551
NA19679	R1b-PF6570	MXL	7.86572
NA19720	R1b-PF6570	MXL	7.78483
NA07357	R1b-PF6570	CEU	10.07
NA20512	R1b-PF6570	TSI	8.57351
NA12144	R1b-PF6570	CEU	9.50374
HG00736	R1b-PF6570	PUR	8.18928
NA19661	R1b-PF6570	MXL	8.51284
HG01383	R1b-PF6570	CLM	8.93751
NA20581	R1b-PF6578	TSI	8.29039
NA20814	R1b-PF6578	TSI	8.89707
NA20509	R1b-PF6578	TSI	8.14884
NA19652	R1b-PF6601	MXL	8.31062
HG02219	R1b-PF6601	IBS	9.22063
HG02231	R1b-PF6601	IBS	7.64328
HG01669	R1b-S181	IBS	8.61395
HG01630	R1b-S181	IBS	9.40263
HG01286	R1b-S181	PUR	9.13974
HG01440	R1b-S181	CLM	8.87685
HG01608	R1b-S181	IBS	8.59373
HG00142	R1b-S211	GBR	2.66855
HG01625	R1b-S211	IBS	9.50374
NA20812	R1b-S211	TSI	7.94661
HG01536	R1b-S211	IBS	8.51284
HG00244	R1b-S211	GBR	8.59373
HG01777	R1b-S211	IBS	9.92841
NA12829	R1b-S211	CEU	8.00728
NA19717	R1b-S218	MXL	8.24995
HG00105	R1b-S218	GBR	6.42993
HG01136	R1b-S218	CLM	8.45217
NA12762	R1b-S219	CEU	8.35106
HG01365	R1b-S227	CLM	8.18928
HG00112	R1b-S227	GBR	7.31972
NA20519	R1b-S227	TSI	9.24085
HG01148	R1b-S227	CLM	8.81618
HG01271	R1b-S230	CLM	9.2004
HG01700	R1b-S230	IBS	9.70597
NA12874	R1b-S230	CEU	8.61395
HG01524	R1b-S230	IBS	8.39151
HG01765	R1b-S230	IBS	8.55329
HG01479	R1b-S230	CLM	8.0275
NA20518	R1b-S230	TSI	8.55329
NA12889	R1b-S233	CEU	6.02548
HG00138	R1b-S233	GBR	7.11749
NA19750	R1b-S348	MXL	7.90617
HG02221	R1b-S348	IBS	9.88797
HG00637	R1b-S348	PUR	7.74439
HG01488	R1b-S348	CLM	7.38038
HG01624	R1b-S348	IBS	9.68574
HG01603	R1b-S348	IBS	8.39151
HG01173	R1b-S348	PUR	8.77573
HG01259	R1b-S348	CLM	8.45217
HG00108	R1b-S375	GBR	8.31062
HG00260	R1b-S375	GBR	7.90617
NA12842	R1b-S375	CEU	8.04772
NA12872	R1b-S375	CEU	9.28129
NA07048	R1b-S385	CEU	8.24995
NA19922	R1b-S385	ASW	8.87685
NA20810	R1b-S47	TSI	8.35106
NA12342	R1b-S47	CEU	8.18928
NA12760	R1b-YSC0000044	CEU	8.77573
NA12775	R1b-YSC0000047	CEU	8.73529
HG02281	R1b-YSC0000047	ACB	9.28129
HG00149	R1b-YSC0000048	GBR	6.77371
HG00143	R1b-YSC0000048	GBR	7.50172
NA12827	R1b-YSC0000053	CEU	8.0275
HG02238	R1b-Z156	IBS	8.18928
HG00256	R1b-Z156	GBR	8.10839
HG00131	R1b-Z159	GBR	8.89707
HG02545	R1b-Z159	ACB	9.54419
NA06986	R1b-Z159	CEU	8.67462
NA11831	R1b-Z251	CEU	8.14884
NA19789	R1b-Z251	MXL	7.68372
HG01500	R1b-Z2534	IBS	8.91729
HG01675	R1b-Z2534	IBS	8.4724
HG01405	R1b-Z2534	PUR	8.35106
NA06984	R1b-Z2534	CEU	8.53306
NA07347	R1b-Z275	CEU	8.00728
NA11994	R1b-Z275	CEU	8.41173
HG02501	R1b-Z2961	ACB	8.93751
NA12272	R1b-Z301	CEU	6.69282
NA20356	R1b-Z301	ASW	8.55329
HG02233	R1b-Z301	IBS	8.51284
HG00155	R1b-Z306	GBR	8.79596
HG01550	R1b-Z319	CLM	8.33084
HG02343	R1b-Z319	ACB	9.48352
NA20524	R1b-Z326	TSI	9.07907
NA20759	R1b-Z35	TSI	8.71507
HG02262	R1b-Z35	PEL	9.68574
HG04158	R2-L266	BEB	8.73529
HG03691	R2-L266	STU	5.29747
HG03702	R2-L266	PJL	6.28837
HG04225	R2-L266	ITU	9.24085
NA21105	R2-L266	GIH	9.15996
HG04152	R2-L266	BEB	8.91729
HG03718	R2-L266	ITU	8.55329
HG03967	R2-L266	ITU	9.58463
NA20845	R2-L266	GIH	6.06593
HG03974	R2-L266	ITU	9.4633
HG04056	R2-L266	ITU	8.55329
NA20895	R2-L266	GIH	8.79596
HG03727	R2-L266	ITU	5.56036
HG03856	R2-L266	STU	9.11951
NA20903	R2-L266	GIH	10.0295
NA20887	R2-L266	GIH	9.78686
HG02783	R2-L266	PJL	8.12861
HG01586	R2-L266	PJL	9.40263
HG02657	R2-L266	PJL	9.38241
HG03771	R2-L266	ITU	8.99818
HG03729	R2-L266	ITU	9.58463
HG03869	R2-L266	ITU	9.28129
HG03844	R2-L266	STU	9.18018
HG03978	R2-L266	ITU	9.42285
HG03015	R2-L294	PJL	8.93751
HG04182	R2-L294	BEB	6.97594
HG04022	R2-L294	ITU	8.33084
HG03773	R2-L294	ITU	8.4724
HG02660	R2-L294	PJL	9.18018
NA20520	T-L208	TSI	7.90617
NA20758	T-L446	TSI	8.63418
HG01051	T-L446	PUR	9.22063
HG01530	T-L446	IBS	8.55329
NA19655	T-Z709	MXL	5.2368
HG01190	T-Z709	PUR	8.57351
NA20527	T-Z709	TSI	8.51284

## Sheet: SuppTable3
Supplementary Table 3. RBMY1 copy number estimates from read depth for SGDP, HGDP and Polaris datasets
Sample ID	Population	Region	Country	Y-lineage and terminal marker*	RBMY1 copy number estimate	Dataset**
HG02982	GWD	GWD	GWD	A0a1-V153	12.3962	Polaris and 1000 Genomes Project
HGDP01029_meyer2012	San	Africa	Namibia	A1b1a1a1-P28	11.3956	Meyer et al 2012
HGDP00987	Ju_hoan_North	Africa	Namibia	A1b1a1a2b-P262	10.6145	SGDP
HGDP01036	Ju_hoan_North	Africa	Namibia	A1b1b2a-M51	2.71004	SGDP
DNK11	Dinka	Africa	Sudan	A1b1b2b1-M118	6.51392	SGDP
DNK07	Dinka	Africa	Sudan	A1b1b2b1-M118	5.73351	SGDP
HGDP00457	Biaka	Africa	Central African Republic	B2a1a-M109	5.23862	SGDP
HGDP00449	Mbuti	Africa	Congo	B2b1-M192	8.23691	SGDP
HGDP00461	Biaka	Africa	Central African Republic	B2b1a1b-M30	9.49344	SGDP
HGDP01032	Ju_hoan_North	Africa	Namibia	B2b1b-P6	10.132	SGDP
HGDP00991	Ju_hoan_North	Africa	Namibia	B2b1b-P6	9.79309	SGDP
HGDP00547	Papuan	Oceania	PapuaNewGuinea	C1b2a1-M208	12.2658	SGDP
HGDP00545	Papuan	Oceania	PapuaNewGuinea	C1b2a1-M208	12.996	SGDP
HGDP00546	Papuan	Oceania	PapuaNewGuinea	C1b2a1-M208	11.892	SGDP
IHW9193	Australian	Oceania	Australia	C1b2b1-M210	13.6937	SGDP
HGDP01308	Dai	EastAsia	China	C2-M217	13.1752	SGDP
Nlk18	Even	CentralAsiaSiberia	Russia	C2b1b1a1-Z32853	8.45708	SGDP
HGDP01250	Xibo	EastAsia	China	C2b1b1a1-Z32854	7.96372	SGDP
HGDP00125	Hazara	SouthAsia	Pakistan	C2e1a1-CTS8579	11.612	SGDP
HG02373	CDX	CDX	CDX	C2e2a1-K516	10.5995	Polaris and 1000 Genomes Project
HG02381	CDX	CDX	CDX	C2e2a1-K516	10.2463	Polaris
NA18952	JPT	JPT	JPT	D1b1d1-CTS1897	7.61818	Polaris and 1000 Genomes Project
HGDP01284_meyer2012	Mandenka	Africa	Senegal	E1a1b-Z17467	13.6806	Meyer et al 2012
NA19239	YRI	YRI	YRI	E1a2a1a1a-CTS1792	10.5666	Polaris and 1000 Genomes Project
HG03246	GWD	GWD	GWD	E1a2b1a1a1-Z14898	9.7489	Polaris and 1000 Genomes Project
SAH41	Saharawi	Africa	Western Sahara (Morocco)	E1b1a1a1-M180	8.14999	SGDP
HGDP01035	BantuHerero	Africa	BotswanaOrNamibia	E1b1a1a1a-M58	6.49027	SGDP
HGDP01028	BantuHerero	Africa	BotswanaOrNamibia	E1b1a1a1a-M58	8.62991	SGDP
HGDP01030	BantuTswana	Africa	BotswanaOrNamibia	E1b1a1a1c-L485	8.19842	SGDP
NA18509	YRI	YRI	YRI	E1b1a1a1c1a-M191	7.25409	Polaris
HG03307	ESN	ESN	ESN	E1b1a1a1c1a1-P252	7.13342	Polaris
HGDP00927_meyer2012	Yoruba	Africa	Nigeria	E1b1a1a1c1a1-P252	6.76656	Meyer et al 2012
HGDP01034	BantuTswana	Africa	BotswanaOrNamibia	E1b1a1a1c1a1-P252	8.51055	SGDP
HGDP00936	Yoruba	Africa	Nigeria	E1b1a1a1c1a1-P252	7.86851	SGDP
HGDP00456_meyer2012	Mbuti	Africa	Congo	E1b1a1a1c1a1c-CTS8030	10.2206	HGDP Meyer et al 2012
NA19044	Luhya	Africa	Kenya	E1b1a1a1c1a1c-CTS8030	8.32128	SGDP
NA19174	YRI	YRI	YRI	E1b1a1a1c1a1c-CTS8030	7.4615	Polaris
HGDP00932	Yoruba	Africa	Nigeria	E1b1a1a1c1b-M263.2	8.60702	SGDP
NA19178	YRI	YRI	YRI	E1b1a1a1c1b-M263.2	7.14262	Polaris
HG03574	MSL	MSL	MSL	E1b1a1a1c1b1-CTS3393	7.1269	Polaris
HG03582	MSL	MSL	MSL	E1b1a1a1c1b1-CTS3393	7.48505	Polaris
HG03039	GWD	GWD	GWD	E1b1a1a1c2c3a2-Z6015	6.1282	Polaris and 1000 Genomes Project
HG02973	ESN	ESN	ESN	E1b1a1a1d1-M4254	7.06592	Polaris and 1000 Genomes Project
HGDP01199	Mandenka	Africa	Senegal	E1b1a1a1d1-M4254	9.47892	SGDP
HGDP00474	Mbuti	Africa	Congo	E1b1a1a1d1-M4254	8.30729	SGDP
Ayodo_430C	Luo	Africa	Kenya	E1b1b1a1a1b-V32	7.36858	SGDP
HGDP01286	Mandenka	Africa	Senegal	E1b1b1a1a1c-CTS693	6.45395	SGDP
BulgarianC1	Bulgarian	WestEurasia	Bulgaria	E1b1b1a1b1a-V13	8.63974	SGDP
NA17377	Greek	WestEurasia	Greece	E1b1b1a1b1a-V13	8.61544	SGDP
HGDP00090	Balochi	SouthAsia	Pakistan	E1b1b1a1b2-L677	8.01444	SGDP
iran11	Iranian	WestEurasia	Iran	E1b1b1a1b2-L677	8.863	SGDP
HGDP00722	Palestinian	WestEurasia	Israel(Central)	E1b1b1a1b2b-L674	8.59432	SGDP
HGDP01253	Mozabite	Africa	Algeria	E1b1b1b1a1-M183	6.6934	SGDP
SAH31	Saharawi	Africa	Western Sahara (Morocco)	E1b1b1b1a1-M183	6.65117	SGDP
NA21781	Caucasian	Caucasian	Caucasian	E1b1b1b2a1d-L791	7.27267	Polaris
NA21490	Masai	Africa	Kenya	E1b1b1b2b-M293	10.028	SGDP
NA21581	Masai	Africa	Kenya	E2a-M41	8.19417	SGDP
DNK5	Dinka	Africa	Sudan	E2a-M41	4.81917	SGDP
HGDP01417	BantuKenya	Africa	Kenya	E2b1a1-M200	10.3146	SGDP
HGDP00982	Mbuti	Africa	Congo	E2b1a1-M200	9.51039	SGDP
HGDP01320	Lahu	EastAsia	China	F2-M427	8.12736	SGDP
abh107	Abkhasian	WestEurasia	Abkhazia	G2a1a1-Z6653	8.32165	SGDP
mg27	Georgian	WestEurasia	Georgia	G2a1a1a1a1-Z8014	9.24581	SGDP
NA17374	Greek	WestEurasia	Greece	G2a2b2a1-CTS12570	9.75217	SGDP
R6	Relli	SouthAsia	India	H1a1d1-Z5871	5.44715	SGDP
HGDP00428	Burusho	SouthAsia	Pakistan	H1a1d2-M2716	3.53637	SGDP
HGDP00328	Kalash	SouthAsia	Pakistan	H1a1d2a-Z5873	4.9907	SGDP
K1	Kapu	SouthAsia	India	H1a1d2c1b1a-Z5890	5.33145	SGDP
Y4	Yadava	SouthAsia	India	H1b1-Apt	8.66238	SGDP
Y8	Yadava	SouthAsia	India	H1b1-Apt	8.56174	SGDP
K-2	Kusunda	SouthAsia	Nepal	H1b1-Z13966	5.35563	SGDP
K-15	Kusunda	SouthAsia	Nepal	H1b1-Z13966	5.36946	SGDP
ML3	Mala	SouthAsia	India	H3b1-Z5859	8.44207	SGDP
HGDP00521_meyer2012	French	WestEurasia	France	I1-M253	10.6351	Meyer et al 2012
NA07029	CEU	CEU	CEU	I1a2a1-Z60	8.80593	Polaris
NA15202	Hungarian	WestEurasia	Hungary	I1a2a1a-Z140	9.63175	SGDP
HGDP00665_meyer2012	Sardinian	WestEurasia	Italy(Sardinia)	I2a1a1a1a1a-PF4189	6.86548	Meyer et al 2012
HGDP00887	Russian	WestEurasia	Russia	I2a1b2a1b-Y4460	8.0682	SGDP
NA17386	Maori	Oceania	New Zealand	I2a2a1a1a2-L1193	9.65765	SGDP
HGDP01153	Bergamo	WestEurasia	Italy(Bergamo)	I2a2b-L39	8.35087	SGDP
HG01686	IBS	IBS	IBS	J1a2b-P58	5.16185	Polaris and 1000 Genomes Project
HGDP01079	Sardinian	WestEurasia	Italy(Sardinia)	J1a2b-P58	6.83869	SGDP
HGDP00616	BedouinB	WestEurasia	Israel(Negev)	J1a2b-P58	4.98749	SGDP
HGDP00597	Druze	WestEurasia	Israel(Carmel)	J1a2b-P58	5.05132	SGDP
Jordan603	Jordanian	WestEurasia	Jordan	J1a2b-P58	4.9638	SGDP
IraqiJew4291	Iraqi_Jew	WestEurasia	Iraq	J1a2b-P58	4.94202	SGDP
NA18524	CHS	CHS	CHS	J1a2b-P58	6.07187	Polaris
HGDP01076	Sardinian	WestEurasia	Italy	J1a2b-P58	3.50409	SGDP
NA15728	Czech	WestEurasia	Czechoslovia(pre1989)	J1a2b3a1-L816	4.99529	SGDP
ch113	Chechen	WestEurasia	Russia	J1a3-CTS15	5.06971	SGDP
mg31	Georgian	WestEurasia	Georgia	J2a-M410	8.40338	SGDP
NorthOssetia12	North_Ossetian	WestEurasia	Russia	J2a-M410	8.09473	SGDP
Jordan445	Jordanian	WestEurasia	Jordan	J2a-M410	17.2633	SGDP
Ale22	Aleut	CentralAsiaSiberia	Russia	J2a1-L26	11.4993	SGDP
abh100	Abkhasian	WestEurasia	Russia	J2a1b-M67	8.18624	SGDP
NorthOssetia5	North_Ossetian	WestEurasia	Russia	J2a1b-M67	8.47254	SGDP
Sam02	Samaritan	WestEurasia	Israel	J2a1b-M67	8.24572	SGDP
HGDP00530	French	WestEurasia	France	J2a1b1-M92	8.04104	SGDP
HGDP01163	Tuscan	WestEurasia	Italy(Tuscany)	J2a1b1-M92	4.93556	SGDP
HGDP00160	Makrani	SouthAsia	Pakistan	J2a1h2-L25	9.58218	SGDP
armenia293	Armenian	WestEurasia	Armenia	J2a1h2-L25	9.74147	SGDP
B17	Brahmin	SouthAsia	India	J2a2a-P279	9.84649	SGDP
M13	Madiga	SouthAsia	India	J2b2-M241	8.59179	SGDP
BulgarianB4	Bulgarian	WestEurasia	Bulgaria	J2b2a1a-Z1297	8.76399	SGDP
HGDP00555	Papuan	Oceania	PapuaNewGuinea	K2b1-P397	9.33743	SGDP
HGDP00551	Papuan	Oceania	PapuaNewGuinea	K2b1-P397	9.19455	SGDP
K4	Kapu	SouthAsia	India	L1a1-M27	6.99023	SGDP
HGDP00058	Balochi	SouthAsia	Pakistan	L1a2-M357	8.08036	SGDP
tdj409_shugnan	Tajik	WestEurasia	Tajikistan	L1a2-M357	8.20455	SGDP
tdj430_shugnan	Tajik	WestEurasia	Tajikistan	L1a2-M357	5.33674	SGDP
I3	Irula	SouthAsia	India	L1a2-M357	5.59029	SGDP
HGDP00542_meyer2012	Papuan	Oceania	PapuaNewGuinea	M1-M4	9.08373	Meyer et al 2012
HGDP00541	Papuan	Oceania	PapuaNewGuinea	M1-M4	7.84212	SGDP
HGDP00549	Papuan	Oceania	PapuaNewGuinea	M1-M4	6.29452	SGDP
HGDP00548	Papuan	Oceania	PapuaNewGuinea	M1-M4	8.00245	SGDP
HGDP00553	Papuan	Oceania	PapuaNewGuinea	M1a1-P51	8.14751	SGDP
HGDP01344	Naxi	EastAsia	China	N1-L735	na	SGDP
HGDP01203	Oroqen	EastAsia	China	N1c1a-M178	9.94183	SGDP
HGDP00951	Yakut	CentralAsiaSiberia	Russia	N1c1a1-L708	9.53901	SGDP
Sir26	Eskimo_Sireniki	CentralAsiaSiberia	Russia	N1c1a1a-L392	11.6858	SGDP
Esk29	Eskimo_Chaplin	CentralAsiaSiberia	Russia	N1c1a1a-L392	11.8891	SGDP
Est375	Estonian	WestEurasia	Estonia	N1c1a1a1-CTS2929	11.2647	SGDP
Est400	Estonian	WestEurasia	Estonia	N1c1a1a1a1a4a-CTS8173	11.7149	SGDP
Utsa22	Saami	WestEurasia	Finland	N1c1a1a2a1-CTS1737	11.7467	SGDP
Ale32	Tlingit	CentralAsiaSiberia	Russia	N1c2b2-L665	11.4019	SGDP
Mansi79	Mansi	CentralAsiaSiberia	Russia	N1c2b2-L665	11.7041	SGDP
NA13604	Atayal	EastAsia	Taiwan	O1a1a1a-F140	7.95014	SGDP
Igor21	Igorot	Oceania	Philippines	O1a1a1a1-CTS3758	8.40423	SGDP
HGDP00785	Han	EastAsia	China	O1a1a1a1a1-CTS2498	7.92408	SGDP
NA17385	Hawaiian	Oceania	USA	O1a2a-F3288	8.23217	SGDP
HGDP01191	Miao	EastAsia	China	O1b1a1a1a1a-CTS10965	8.05986	SGDP
HGDP01095	Tujia	EastAsia	China	O1b1a1a1a1a1b-Z24091	8.20994	SGDP
KD4	Khonda_Dora	SouthAsia	India	O1b1a1a1b1a-B426	8.40942	SGDP
HGDP00717	Cambodian	EastAsia	Cambodia	O1b1a1a1b1a1-FGC29907	8.04362	SGDP
HGDP01179	Yi	EastAsia	China	O1b1a1a1b1b-Z39485	5.40255	SGDP
HGDP01312	Dai	EastAsia	China	O1b1a1a1b1b-Z39485	6.57906	SGDP
HGDP00775	Han	EastAsia	China	O1b1a1b-F838	7.92818	SGDP
HGDP01307_meyer2012	Dai	EastAsia	China	O1b1a2b1a-F1127	9.13091	Meyer et al 2012
HG02076	KHV	KHV	KHV	O1b1a2c-CTS9996	8.4781	Polaris and 1000 Genomes Project
HGDP01240	Hezhen	EastAsia	China	O1b2a2a1a-CTS7620	6.90914	SGDP
HG00448	CHS	CHS	CHS	O2a1a1-Page124	7.58289	Polaris and 1000 Genomes Project
HGDP00124	Hazara	SouthAsia	Pakistan	O2a1c1a-F11	7.78995	SGDP
HGDP00019	Brahui	SouthAsia	Pakistan	O2a1c1a5a-SK1686	7.46801	SGDP
HG02070	KHV	KHV	KHV	O2a1c1a6a1-CTS5409	11.7896	Polaris
Bu16	Burmese	EastAsia	Myanmar	O2a1c1b1a-F134	8.57997	SGDP
NA18544	CHS	CHS	CHS	O2a1c2-SK1673	3.74237	Polaris and 1000 Genomes Project
HG00650	CHS	CHS	CHS	O2a2a1a1a-M159	8.53119	Polaris
NA13607	Ami	EastAsia	Taiwan	O2a2a1a2-M209	7.79011	SGDP
NA13616	Ami	EastAsia	Taiwan	O2a2a1a2-M209	7.6406	SGDP
HGDP01333	She	EastAsia	China	O2a2a1a2a1a2-N5	6.69529	SGDP
HG02372	CDX	CDX	CDX	O2a2b1a1a-F8	7.67165	Polaris
HG02388	CDX	CDX	CDX	O2a2b1a1a-F8	7.63368	Polaris
HGDP00778_meyer2012	Han	EastAsia	China	O2a2b1a1a-F8	8.17642	Meyer et al 2012
HGDP00749	Japanese	EastAsia	Japan	O2a2b1a1a-F8	8.29552	SGDP
HGDP01338	Naxi	EastAsia	China	O2a2b1a1a-F8	8.1084	SGDP
Bu5	Burmese	EastAsia	Myanmar	O2a2b1a1a-F8	8.26092	SGDP
HGDP01228	Mongola	CentralAsiaSiberia	China	O2a2b1a2a1-F46	8.07806	SGDP
CHI-007	Thai	EastAsia	Thailand	O2a2b1a2a1-F46	6.51146	SGDP
HGDP01246	Xibo	EastAsia	China	O2a2b1a2a1-F46	9.53773	SGDP
ND19394	Korean	EastAsia	Korea	O2a2b1a2a1-F46	7.90278	SGDP
HG02524	KHV	KHV	KHV	Q1a1a1-M120	9.71614	Polaris
HGDP00998_meyer2012	Karitiana	America	Brazil	Q1a2a1a1-M3	6.88378	Meyer et al 2012
HGDP01047	Pima	America	Mexico	Q1a2a1a1-M3	6.4636	SGDP
HGDP01012	Karitiana	America	Brazil	Q1a2a1a1-M3	9.83699	SGDP
zapo0098	Zapotec	America	Mexico	Q1a2a1a1-M3	9.70825	SGDP
mixa0099	Mixtec	America	Mexico	Q1a2a1a1-M3	6.67268	SGDP
TGBS21	Chane	America	Argentina	Q1a2a1a1-M3	3.84957	SGDP
zapo0099	Zapotec	America	Mexico	Q1a2a1a1-M3	9.64848	SGDP
NA11200	Quechua	America	Peru	Q1a2a1a1-M3	6.72934	SGDP
HGDP01015	Karitiana	America	Brazil	Q1a2a1a1-M3	6.37131	SGDP
iran17	Iranian	WestEurasia	Iran	Q1b1a1a-FGC1904	10.2847	SGDP
HGDP01402	Adygei	WestEurasia	Russia(Caucasus)	R1a1a1b1a1b1-L1029	9.9245	SGDP
Sir19	Chukchi	CentralAsiaSiberia	Russia	R1a1a1b1a2b3a-L365	12.0295	SGDP
altai363p	Altaian	CentralAsiaSiberia	Russia	R1a1a1b2-Z93	11.005	SGDP
Bishkek28440	Kyrgyz	CentralAsiaSiberia	Kyrgyzystan	R1a1a1b2-Z93	12.1746	SGDP
HGDP00216	Pathan	SouthAsia	Pakistan	R1a1a1b2a1a-Y7	11.0224	SGDP
HGDP00208	Sindhi	SouthAsia	Pakistan	R1a1a1b2a1a-Y7	9.90435	SGDP
HGDP01297	Uygur	EastAsia	China	R1a1a1b2a1a-Y7	12.3028	SGDP
R3	Relli	SouthAsia	India	R1a1a1b2a1a-Y7	8.45406	SGDP
HGDP00027	Brahui	SouthAsia	Pakistan	R1a1a1b2a1b-Y6	11.0018	SGDP
ML2	Mala	SouthAsia	India	R1a1a1b2a1b-Y6	11.2956	SGDP
HGDP01350	Tu	EastAsia	China	R1a1a1b2a2a-Z2123	9.67313	SGDP
HGDP00798	Orcadian	WestEurasia	OrkneyIslands	R1b1a2a1a1b1a1a-S5741	9.5265	SGDP
HGDP00533	French	WestEurasia	France	R1b1a2a1a1d2-Z27230	9.51914	SGDP
HG00264	GBR	GBR	GBR	R1b1a2a1a2a-DF27	8.43739	Polaris and 1000 Genomes Project
HG00098	GBR	GBR	GBR	R1b1a2a1a2a1a1a1-Z278	8.76739	Polaris
HG01624	IBS	IBS	IBS	R1b1a2a1a2a1a1a1a-Z214	8.53219	Polaris and 1000 Genomes Project
HGDP01364	Basque	WestEurasia	France	R1b1a2a1a2a1a1a1a-Z214	9.49013	SGDP
TZ-11	Crete	WestEurasia	Greece	R1b1a2a1a2a1b1-Z292	9.86345	SGDP
NA11839	CEU	CEU	CEU	R1b1a2a1a2b-U152	8.62222	Polaris
Kayseri23827	Turkish	WestEurasia	Turkey	R1b1a2a1a2c1g3-S5488	10.0249	SGDP
NA10851	CEU	CEU	CEU	R1b1a2a1a2c1i4-A874	5.0893	Polaris and 1000 Genomes Project
HG00119	GBR	GBR	GBR	R1b1a2a1a2c1k-S730	9.17853	Polaris and 1000 Genomes Project
lez42	Lezgin	WestEurasia	Russia	R1b1a2a2-CTS1078	9.91936	SGDP
Armenian222	Armenian	WestEurasia	Armenia	R1b1a2a2-CTS1078	8.43621	SGDP
lez49	Lezgin	WestEurasia	Russia	R1b1a2a2c1-CTS1843	5.03938	SGDP
ND15865	Polish	WestEurasia	Poland	R1b1a2a2c1a1a2-BY250	9.80285	SGDP
I1	Irula	SouthAsia	India	R2a-L266	10.0443	SGDP
B11	Brahmin	SouthAsia	India	R2a-L266	6.60009	SGDP
M4	Madiga	SouthAsia	India	R2a-L266	6.85935	SGDP
HGDP00556	Papuan	Oceania	PapuaNewGuinea	S-M230	7.87134	SGDP
HGDP00540	Papuan	Oceania	PapuaNewGuinea	S-M230	7.76359	SGDP
HGDP00543	Papuan	Oceania	PapuaNewGuinea	S1d-M226.1	6.21273	SGDP
YemeniteJew5433	Yemenite_Jew	WestEurasia	Yemen	T1a1a1a-Z709	8.18807	SGDP
Jordan214	Jordanian	WestEurasia	Jordan	T1a1a1a1a-P77	14.0434	SGDP
* - Y lineage and terminal marker determined by the yHaplo software (https://github.com/23andMe/yhaplo)
** - SGDP - the Simons Genome Diversity Project (Mallick, S. et al. 2016 The Simons Genome Diversity Project: 300 genomes from 142 diverse populations. Nature, 538, 201-206); HGDP - the Human Genome Diversity Project (Meyer, M. et al. 2012 A High-Coverage Genome Sequence from an Archaic Denisovan Individual. Science, 338, 222-226); Polaris (https://github.com/Illumina/Polaris)

## Sheet: SuppTable4
Supplementary Table 4. PCR primers and probes used
I. PCR primers used for amplification of fiber-FISH probes
PCR primers	Sequence 5’-3’	Product size (bp)	Reference
P1_F	TATGTGTGGGTGTTGAATTACGG	4282	this study
P1_R	CAAAGTACAAAATTAGCTGGGCG		this study
P2_F	TTACGTTAAATGTGCCGGTGTTA	3484	this study
P2_R	TATGCGGATGGAGGACTAAGAAA		this study
P3_F	CCTCCCATTTTCTCCTTTTCCTC	4015	this study
P3_R	TCTACCTCTCTCCACAAAACCAA		this study
P4_F	TTTCCTTGGAGTTACTTTGTCTCAG	5140	this study
P4_R	CAGAACAACAACAAACACTTTTCCT		this study
P5_F	AGCATTTCAAGGTCTTTCTCGTATT	5527	this study
P5_R	TATGATGGAGGGCTAGGTAAGAATT		this study
II. PCR primers and probes used for droplet digital PCR
PCR primers	Sequence 5’-3’	Product size (bp)	Reference
RBMY1_F	TGGCGACAGGAGACAG	114	this study
RBMY1_R	GCAATATGAAGAATGTCCCC		this study
GHSRYE3-F	CGAAGATGCTGCCGAAGAATTG	114	Tomaszkiewicz_2016
GHSRYE3-R	GTGTGGCTTTCGTACAGTCATC		Tomaszkiewicz_2016
Probes and oligos*
RBMY_C-probe	6-FAM / AAACATCACAC[C]GTACCT[C]ATAA/ BHQ-1		this study
RBMY_T-probe	6-FAM / AAA[C]ATCACAC[T]GTACCT[C]ATAA / BHQ-1		this study
SRY_pr1_HEX	HEX / CTTCCCGCAGATCCCG[C]TTCGG / BHQ-1		this study
RBMY_C_LNA_oligo	AAACATCACAC[C]GTACCT[C]ATAA		this study
RBMY_T_LNA_oligo	AAA[C]ATCACAC[T]GTACCT[C]ATAA		this study
*LNA bases are in []
III. PCR primers and markers for haplotyping of Estonian patients
PCR primer	Sequence 5’-3’	Product size (bp)	Reference	SNV coordinate (GRCh37)	SNV coordinate (hg38)	Ancestral	Derived	rs number
M46/Tat_F	GACTCTGAGTGTAGACTTGTGA	112	Underhill et al 2000	14922583	12810648	T	C	rs34442126
M46/Tat_R	GAAGGTGCCGTAAAAGTGTGAA		Underhill et al 2000
L550_F	TGAAATCCCCTCTGCTGCTC	399	this study	21286248	19124362	C	T	rs770885484
L550_R	ACTTGCCTCCATCTCTCCTTC		this study
B215_F	ACAATTGTATTCCACTCCTTCTGG	464	this study	14126006	12005300	G	C	rs866167417
B215_R	GCCTTGTGTAGCAGGTGGAA		this study
VL39_F	CCTTGTGACATATCTCTGGGCTTA	300	this study	8182015	8313974	T	C	rs745485614
VL39_R	GTCAAAATTACTTCTATTTGTGGGA		this study
B535_F	TGACCTCGTTTTGGGTTTCTCT	357	this study	19149553	17037673	G	C	rs778397318
B535_R	GGGAGGAGATTGGATATAAGGGTAAT		this study
Z1941_F	CACAAACAGGAGTGCAGTTAG	400	this study	8557714	8689673	T	G	rs749507067
Z1941_R	CCACACTAAACGTTTCCTGGG		this study
VL29_F	AGCATGCAGATACACAAAGGT	287	this study	14570424	12458624	T	C	rs752512309
VL29_R	ATTTGTGCAGAGAAGGTGGG		this study
Z4915_F	GCCGCACTCATAAAATGCCA	354	this study	18109232	15997352	T	C
Z4915_R	CATCCTGGAACTCTCTGGCT		this study
Z4912_F	ACTCACCAAAAGTATCAAGGACA	398	this study	17867081	15755201	G	T
Z4912_R	ACAGTGTCAAGATTTGCCAT		this study
B536_F	AGCACATCTTTAACTACATCTCATGA	297	this study	6660086	6792045	C	T	rs767620531
B536_R	AGCAAAATGTCTATGGGCTTCC		this study
B601_F	GGCTGTTTTACTTACTGTGGCT	293	this study	23386291	21224405	T	C	rs959624286
B601_R	TGAAAATAGTTGAAGATGACACTACA		this study
B614_F	ACATACCCCTGAACAGCAAA	339	this study	21960218	19798332	A	T	rs1028563235
B614_R	GGTCTTTTGCTTCTATCTATCATTCCA		this study
B613_F	GGCTTTTATTAGATGGGACTGCC	398	this study	8438653	8570612	A	T
B613_R	CCACGACAAAAGCAAGTCCAATT		this study
B190_F	TGCAAAAGTGATTCCCATATTTAGA	300	this study	23244159	21082273	T	C
B190_R	TCCCTTAAGTGCTAAACAGAAGT		this study
VL62_F	ACAACTGTAGTCGATTGAACCA	278	this study	14042164	11921458	C	T	rs761996499
VL62_R	CCTTGGCATTCCTGGACCTT		this study
Z1940_F	CTGAGTCTTTAGTCTGGCAGCT	294	this study	7759895	7891854	G	A	rs776529493
Z1940_R	TCCTTGGAATCTGTAAGGTCAACA		this study
F467_F	AGATTCAAAGCCATGATTACTGGA	399	this study	18105859	15993979	G	C
F467_R	ACACCCACTTTTGCTTACATGA		this study
