# Supplementary material for: Evolutionary and functional analysis of RBMY1 gene copy number variation on the human Y chromosome
Source: Hum Mol Genet. 2019 May 21;28(16):2785–98. doi: 10.1093/hmg/ddz101 (PMC6687947; doi:10.1093/hmg/ddz101)
Supplement: HMG-2019-D-0019_Shi_Supplementary_information_figures_ddz101 [file hmg-2019-d-0019_shi_supplementary_information_figures_ddz101.zip]

Archive with 1 entries (1 files):
- HMG-2019-D-0019_Shi_Supplementary_information_figures_ddz101.pdf
